# Supplementary material for: Bioactivated Oxidized Polyvinyl Alcohol towards Next-Generation Nerve Conduits Development
Source: Polymers (Basel). 2021 Sep 30;13(19):3372. doi: 10.3390/polym13193372 (PMC8512895; doi:10.3390/polym13193372)
Supplement: Supplementary file 1 [file polymers-13-03372-s001.zip]

Archive with 1 entries (1 files):
- polymers-1348681-SM.pdf
